# Supplementary material for: Symbiotic bacteria may support calcium carbonate precipitation in the Gulf toadfish
Source: PLoS Biol. 2026 May 18;24(5):e3003764. doi: 10.1371/journal.pbio.3003764 (PMC13215605; doi:10.1371/journal.pbio.3003764)
Supplement: S1 Table — Sample metadata including sample name, region of origin, and quality control information. (XLSX) [file pbio.3003764.s004.xlsx]

## Sheet: SupTable1_Samples
Sample_Name	Location	Treatment	Source	Metabarcoded	Transcriptome	Sequenced Reads (Metabarcoding)	Reads After Trimming (Metabarcoding)	Reads After Filtering (Metabarcoding)
15-9B-Ant	Anterior	9	Toadfish	Yes	Poly-A Targeted (host)	13938	13308	10560
1-9A-Ant	Anterior	9	Toadfish	Yes	No	1139	973	737
26-9C-Ant	Anterior	9	Toadfish	Yes	Poly-A Targeted (host)	6973	6604	5278
13-35A-Ant	Anterior	35	Toadfish	Yes	Poly-A Targeted (host)	10619	9819	7682
25-35C-Ant	Anterior	35	Toadfish	Yes	Poly-A Targeted (host)	17211	16572	13211
14-35B-Ant	Anterior	35	Toadfish	Yes	Poly-A Targeted (host)	5774	5530	4146
12-60C-Ant	Anterior	60	Toadfish	Yes	No	20597	19540	14888
24-60B-Ant	Anterior	60	Toadfish	Yes	No	7558	7017	5613
9-60A-Ant	Anterior	60	Toadfish	Yes	No	2521	2241	1690
27-9C-Fluid	Fluid	9	Toadfish	Yes	No	41501	39815	31029
43-9B-Fluid	Fluid	9	Toadfish	Yes	No	30721	29652	23130
6-9A-Fluid	Fluid	9	Toadfish	Yes	No	28322	27108	21028
10-36B-Fluid	Fluid	35	Toadfish	Yes	No	93637	89599	69158
40-35C-Fluid	Fluid	35	Toadfish	Yes	No	29471	27987	20182
42-35A-Fluid	Fluid	35	Toadfish	Yes	No	32414	31155	24086
8-60B-Fluid	Fluid	60	Toadfish	Yes	No	87404	83962	64985
16-9B-Post	Posterior	9	Toadfish	Yes	No	9841	9386	6964
23-9A-Post	Posterior	9	Toadfish	Yes	No	1639	1387	1015
18-35B-Post	Posterior	35	Toadfish	Yes	No	5272	5104	3795
20-35C-Post	Posterior	35	Toadfish	Yes	No	2218	1982	1522
5-36A-Post	Posterior	35	Toadfish	Yes	No	6823	6580	4685
22-60B-Post	Posterior	60	Toadfish	Yes	No	4338	4036	3130
3-60A-Post	Posterior	60	Toadfish	Yes	No	581	449	330
7-60C-Post	Posterior	60	Toadfish	Yes	No	2052	1774	1311
17-35B-Prec	Precipitates	35	Toadfish	Yes	Ribosomal Depletion (prokaryotes)	83850	80352	62009
19-35A-Prec	Precipitates	35	Toadfish	Yes	Ribosomal Depletion (prokaryotes)	48407	46376	35971
2-60C-Prec	Precipitates	60	Toadfish	Yes	No	28767	27466	21537
21-60A-Prec	Precipitates	60	Toadfish	Yes	No	88616	84868	65575
4-60B-Prec	Precipitates	60	Toadfish	Yes	No	40256	38398	29550
31-3-9A-Water	Water	9	Water	Yes	No	56233	53942	40633
34-6-9B-Water	Water	9	Water	Yes	No	39232	37609	28852
30-1-35A-Water	Water	35	Water	Yes	No	60317	57698	43965
29-4-60B-Water	Water	60	Water	Yes	No	32548	31195	22868
32-8-60C-Water	Water	60	Water	Yes	No	30383	29042	22337
33-2-60A-Water	Water	60	Water	Yes	No	29233	28035	21389

## Sheet: Sheet1
1-9A-Ant	yes
10-36B-Fluid	yes
11-QC-Post	yes
12-60C-Ant	yes
13-35A-Ant	yes
14-35B-Ant	yes
15-9B-Ant	yes
16-9B-Post	yes
17-35B-Prec	yes
18-35B-Post	yes
19-35A-Prec	yes
2-60C-Prec	yes
20-35C-Post	yes
21-60A-Prec	yes
22-60B-Post	yes
23-9A-Post	yes
24-60B-Ant	yes
25-35C-Ant	yes
26-9C-Ant	yes
27-9C-Fluid	yes
29-4-60B-Water	yes
3-60A-Post	yes
30-1-35A-Water	yes
31-3-9A-Water	yes
32-8-60C-Water	yes
33-2-60A-Water	yes
34-6-9B-Water	yes
4-60B-Prec	yes
40-35C-Fluid	yes
42-35A-Fluid	yes
43-9B-Fluid	yes
5-36A-Post	yes
6-9A-Fluid	yes
7-60C-Post	yes
8-60B-Fluid	yes
9-60A-Ant	yes
